# Supplementary material for: Cannabis Use among Cancer Survivors amid the COVID-19 Pandemic: Results from the COVID-19 Cannabis Health Study
Source: Cancers (Basel). 2021 Jul 13;13(14):3495. doi: 10.3390/cancers13143495 (PMC8303109; doi:10.3390/cancers13143495)
Supplement: Supplementary file 1 [file cancers-13-03495-s001.zip]

Archive with 1 entries (1 files):
- cancers-1285532-supplementary.pdf
